# Supplementary material for: The Immunogenicity of DENV1–4 ED3s Strongly Differ despite Their Almost Identical Three-Dimensional Structures and High Sequence Similarities
Source: Int J Mol Sci. 2023 Jan 25;24(3):2393. doi: 10.3390/ijms24032393 (PMC9916489; doi:10.3390/ijms24032393)
Supplement: Supplementary file 1 [file ijms-24-02393-s001.zip]

Archive with 1 entries (1 files):
- ijms-2148147-supplementary.pdf
